# Supplementary material for: Weak population spatial genetic structure and low infraspecific specificity for fungal partners in the rare mycoheterotrophic orchid Epipogium aphyllum
Source: J Plant Res. 2022 Jan 6;135(2):275–93. doi: 10.1007/s10265-021-01364-7 (PMC8894228; doi:10.1007/s10265-021-01364-7)
Supplement: Supplementary file 3 — Supplementary file3 (XLSX 143 KB) [file 10265_2021_1364_MOESM3_ESM.xlsx]

## Sheet: sheet1
ind	number of individual	population	Epi_45		Epi_51		Epi_13		Epi_61		Epi_26		Epi_8		Epi_17		Epi_21		Epi_22		plastid type	ECM fungal species
EM8	TVF-1	Thuès-entre-Valls	191	197	236	236	216	230	205	208	315	315	210	210	187	189	189	189	148	148	H20	Inocybe griseoliliacina, I. glabripes
EM9	TVF-2	Thuès-entre-Valls	191	191	230	230	218	218	205	205	315	315	210	210	187	189	185	189	148	154		Inocybe nitiduscula
Em23	TVF-3	Thuès-entre-Valls	187	187	232	232	218	218	205	208	315	315	210	210	187	187	189	189	148	148	H20	Inocybe fuscidula
Em24	TVF-4	Thuès-entre-Valls	187	191	230	236	230	230	208	208	315	315	210	210	187	189	189	189	145	148	H20	Inocybe fuscidula
Em17	CXF-1	Cazaux	187	191	228	232	230	230	208	208	315	317	213	213	185	185	185	189	148	151	H20	Inocybe fuscidula
Em18	CXF-2	Cazaux	187	191	228	232	230	230	208	208	315	317	213	213	185	185	185	189	148	151	H20	Inocybe fuscidula
Em19	OOF-1	Oô	187	191	230	236	218	218	205	205	315	315	210	213	183	189	189	189	148	151	H20
Em20	OOF-2	Oô	187	191	230	236	218	218	205	205	315	315	210	213	183	189	189	189	148	151	H20	Inocybe nitiduscula, I. fuscidula
EM10	SCF-1	Saint Clément	185	185	230	232	0	0	208	208	315	315	210	210	183	187	189	189	151	151	H20
EM11	SCF-2	Saint Clément	183	191	232	232	218	242	205	208	313	313	210	213	187	189	189	189	148	151
EM12	SCF-3	Saint Clément	183	191	232	232	218	242	205	208	313	313	210	213	187	189	189	189	148	151		Inocybe dulcamara
EM13	SCF-4	Saint Clément	183	191	232	232	218	242	205	208	313	313	210	213	187	189	189	189	148	151
EM15	SCF-5	Saint Clément	187	191	228	230	218	230	205	208	313	313	210	210	185	187	189	189	148	151		Inocybe glabrescens
FR_1_14	BGF-1	Bois de Grandval	185	185	230	232	230	230	208	208	315	315	210	210	183	187	189	189	151	151	H13
FR_2_14	BGF-2	Bois de Grandval	183	191	232	232	216	242	205	208	315	315	210	213	187	189	189	189	148	151	H20
FR_3_14	BGF-3	Bois de Grandval	183	191	232	232	216	242	205	208	315	315	210	213	187	189	189	189	148	151	H20
FR_6_14	BGF-6	Bois de Grandval	183	191	232	232	216	242	205	208	315	315	210	213	187	189	189	189	148	151	H20
FR_7_14	BGF-7	Bois de Grandval	183	191	232	232	216	242	205	208	315	315	210	213	187	189	189	189	148	151	H20
FR_4_14	BGF-4	Bois de Grandval	183	191	228	236	230	230	208	211	315	317	210	213	187	187	189	189	148	151	H20
FR_5_14	BGF-5	Bois de Grandval	183	191	228	236	230	230	208	211	315	317	210	213	187	187	189	189	148	151	H14
Fr-7	MOF-7	Malbo	191	191	228	228	216	218	208	211	315	315	210	213	183	187	185	185	148	148	H20
Fr-16	MOF-16	Malbo	191	191	228	228	216	218	208	211	315	315	210	213	183	187	185	185	148	148	H20
Fr-17	MOF-17	Malbo	191	191	228	228	216	218	208	211	315	315	210	213	183	187	185	185	148	148	H20
Fr-18	MOF-18	Malbo	191	191	228	228	216	218	208	211	315	315	210	213	183	187	185	185	148	148	H20
Fr-21	MOF-21	Malbo	191	191	228	228	216	218	208	211	315	315	210	213	183	187	185	185	148	148	H20
Fr-14	MOF-14	Malbo	191	191	230	232	218	218	208	208	315	315	210	213	183	187	185	189	151	151	H20
Fr-1	MOF-1	Malbo	193	193	232	232	216	218	205	211	315	315	210	210	183	185	185	185	148	151	H12
Fr-3	MOF-3	Malbo	193	193	232	232	216	218	205	211	315	315	210	210	183	185	185	185	148	151
Fr-4	MOF-4	Malbo	193	193	232	232	216	218	205	211	315	315	210	210	183	185	185	185	148	151
Fr-5	MOF-5	Malbo	193	193	232	232	216	218	205	211	315	315	210	210	183	185	185	185	148	151	H12
Fr-6	MOF-6	Malbo	193	193	232	232	216	218	205	211	315	315	210	210	183	185	185	185	148	151	H12
Fr-8	MOF-8	Malbo	193	193	232	232	216	218	205	211	315	315	210	210	183	185	185	185	148	151	H12
Fr-9	MOF-9	Malbo	193	193	232	232	216	218	205	211	315	315	210	210	183	185	185	185	148	151
Fr-11	MOF-11	Malbo	193	193	232	232	216	218	205	211	315	315	210	210	183	185	185	185	148	151	H12
Fr-12	MOF-12	Malbo	193	193	232	232	216	218	205	211	315	315	210	210	183	185	185	185	148	151	H12
Fr-13	MOF-13	Malbo	193	193	232	232	216	218	205	211	315	315	210	210	183	185	185	185	148	151	H12
Fr-15	MOF-15	Malbo	193	193	232	232	216	218	205	211	315	315	210	210	183	185	185	185	148	151	H12
Fr-19	MOF-19	Malbo	193	193	232	232	216	218	205	211	315	315	210	210	183	185	185	185	148	151
Fr-20	MOF-20	Malbo	193	193	232	232	216	218	205	211	315	315	210	210	183	185	185	185	148	151	H12
Fr-22	MOF-22	Malbo	193	193	232	232	216	218	205	211	315	315	210	210	183	185	185	185	148	151	H12
Fr-23	MOF-23	Malbo	193	193	232	232	216	218	205	211	315	315	210	210	183	185	185	185	148	151	H12
Fr-24	MOF-24	Malbo	193	193	232	232	216	218	205	211	315	315	210	210	183	185	185	185	148	151
Fr-25	MOF-25	Malbo	193	193	232	232	216	218	205	211	315	315	210	210	183	185	185	185	148	151	H12
Fr-26	MOF-26	Malbo	193	193	232	232	216	218	205	211	315	315	210	210	183	185	185	185	148	151	H12
Fr-27	MOF-27	Malbo	191	193	228	232	230	230	205	211	315	315	210	210	183	187	185	189	148	151	H13
Fr-31	MOF-31	Malbo	189	191	230	232	230	230	205	211	315	315	210	210	187	187	189	189	151	151	H13
Em22	SSF-1	Saint-Paul-de-Salers	193	193	230	230	218	218	0	0	315	315	210	213	185	185	185	189	148	151	H20	Inocybe fuscidula,
EM3	PSF-1	Ponteils	187	187	230	230	218	244	0	0	315	315	0	0	183	189	189	189	0	0		Laccarius scrobiculatus
EM4	PSF-2	Ponteils	191	191	230	230	218	218	208	211	0	0	210	210	183	189	189	189	148	148		Inocybe liliacina
Em26	PEF-1	Picherande	183	191	226	232	216	218	205	208	315	315	210	210	183	183	185	189	151	151	H7	Inocybe fuscidula, I. rufuloides,
Em27	PEF-2	Picherande	183	191	226	232	216	218	205	208	315	315	210	210	183	183	185	189	151	151	H7	Inocybe fuscidula, I. rufuloides
Em28	PEF-3	Picherande	183	191	226	232	216	218	205	208	315	315	210	210	183	183	185	189	151	151	H7	Inocybe fuscidula
FR-BE-1a	BNF-1	Boscodon	195	203	232	232	218	218	208	211	313	315	210	210	183	185	189	189	148	151	H3
FR-BN-1a	BNF-2	Boscodon	187	187	228	228	218	218	205	205	315	315	210	213	183	185	185	185	148	151	H4
FR-BN-2c	BNF-3	Boscodon	185	185	230	230	218	218	205	208	315	315	210	213	183	183	185	189	148	151	H9
FR-BN-3a	BNF-4	Boscodon	187	191	232	232	216	228	205	211	313	313	210	210	185	185	187	189	151	151	H20
EA-B1	BRF-1	Brizon	185	185	230	232	230	230	208	208	315	315	210	210	183	185	185	189	148	151
EA-B2	BRF-2	Brizon	185	185	230	232	230	230	208	208	315	315	210	210	183	185	185	189	148	151
EM5	LVF-1	Lans en Vercors	185	191	230	230	218	218	205	205	313	315	210	210	0	0	185	189	151	154	H20	Inocybe cf. posterula, Telephora sp.
EM6	LVF-2	Lans en Vercors	191	191	230	232	218	218	208	211	315	315	210	213	183	183	189	191	148	151		Inocybe posterula
EM7	VLF-1	Villard de Lans	195	203	230	230	218	218	211	211	313	315	210	213	0	0	185	185	148	148	H12	Inocybe terrigena
Ea.Szw.UIN.1	VUS-1	Val d’Uina	191	199	232	238	218	218	205	208	315	317	210	210	0	0	185	185	148	151	H10
Ea.Szw.UIN.2	VUS-2	Val d’Uina	191	191	232	232	214	218	205	208	313	317	213	213	183	185	185	189	148	151	H20
Ea.Szw.UIN.3	VUS-3	Val d’Uina	191	191	232	232	218	218	208	211	315	315	210	213	183	183	185	185	0	0	H2
Ea.Szw.DUG.1	VUS-D	Val d’Uina	203	205	230	232	218	218	205	211	315	317	210	210	183	183	185	185	151	154	H22
Ea.Szw.VIS.1	VUS-V	Val d’Uina	191	191	232	232	218	218	211	211	315	315	210	213	185	189	185	185	148	148	H20
Ea.Szw.NIOC	VUS-N	Val d’Uina	185	185	232	234	218	218	205	205	317	317	210	213	185	185	185	185	148	151	H14
OPN12-2	OPP12-2	Ojcowski PN	195	195	232	238	218	218	208	208	315	315	210	210	191	191	185	189	148	148	H1
OPN12-3	OPP12-3	Ojcowski PN	195	195	232	238	218	218	208	208	315	315	210	210	191	191	185	189	148	148	H1
OPN12-9	OPP12-9	Ojcowski PN	191	207	232	232	232	244	205	214	315	317	210	210	189	191	185	189	151	151	H20
OPN12-10	OPP12-10	Ojcowski PN	191	207	232	232	232	244	205	214	315	317	210	210	189	191	185	189	151	151	H20
OPN12-11	OPP12-11	Ojcowski PN	193	195	232	232	218	218	208	211	315	315	210	210	187	189	189	189	148	148	H3
OPN14-1	OPP14-1	Ojcowski PN	193	195	230	232	218	218	208	211	315	315	210	213	189	189	189	189	148	148	H21
OPN13-1	OPP13-1	Ojcowski PN	191	193	232	232	244	244	205	208	315	317	213	213	189	189	189	189	148	151	H20
OPN13-5	OPP13-5	Ojcowski PN	191	193	232	232	244	244	205	208	315	317	213	213	189	189	189	189	148	151	H20
OPN13-4	OPP13-4	Ojcowski PN	191	191	232	236	214	232	208	214	313	315	210	213	189	191	185	189	148	151	H1
	OPP17-3	Ojcowski PN	195	197	230	236	214	218	205	208	313	315	210	210	183	189	185	189	148	151		Hebeloma sinapizans
OPN14-2	OPP14-2	Ojcowski PN	195	197	230	236	214	218	205	208	313	315	210	210	183	189	185	189	148	151	H1
OPN15-1	OPP15-1	Ojcowski PN	191	195	232	232	214	214	205	211	315	315	213	213	185	185	185	189	148	148	H7
OPN15-2	OPP15-2	Ojcowski PN	191	195	232	232	214	214	205	211	315	315	213	213	185	185	185	189	148	148	H7
OPN15-3	OPP15-3	Ojcowski PN	191	195	232	232	214	214	205	211	315	315	213	213	185	185	185	189	148	148	H7
OPN15-6	OPP15-6	Ojcowski PN	191	195	232	232	214	214	205	211	315	315	213	213	185	185	185	189	148	148	H7
OPN15-7	OPP15-7	Ojcowski PN	191	195	232	232	214	214	205	211	315	315	213	213	185	185	185	189	148	148	H7
OPN15-5	OPP15-5	Ojcowski PN	191	195	232	232	214	214	205	211	315	315	213	213	185	185	185	189	148	148
	OPP17-4	Ojcowski PN	191	195	232	232	214	214	205	211	315	315	213	213	185	185	185	189	148	148		Hebeloma sinapizans, Tomentellopsis sp.
	OPP17-5	Ojcowski PN	191	195	232	232	214	214	205	211	315	315	213	213	185	185	185	189	148	148		Hebeloma sinapizans
OPN-13-2	OPP-13-2	Ojcowski PN	187	187	232	232	214	216	211	211	315	315	213	213	183	185	189	189	148	148	H7
OPN15-4	OPP15-4	Ojcowski PN	187	187	232	232	214	216	211	211	315	315	213	213	183	185	189	189	148	148
OPN15-13	OPP15-13	Ojcowski PN	187	187	232	232	214	216	211	211	315	315	213	213	183	185	189	189	148	148	H7
OPN15-14	OPP15-14	Ojcowski PN	187	187	232	232	214	216	211	211	315	315	213	213	183	185	189	189	148	148	H7
OPN15-17	OPP15-17	Ojcowski PN	187	187	232	232	214	216	211	211	315	315	213	213	183	185	189	189	148	148	H7
OPN15-11	OPP15-11	Ojcowski PN	187	187	232	232	214	216	211	211	315	315	213	213	183	185	189	189	148	148	H7
OPN15-9	OPP15-9	Ojcowski PN	191	197	230	230	214	218	205	205	315	315	213	213	185	189	185	189	148	151	H1
OPN15-10	OPP15-10	Ojcowski PN	191	197	230	230	214	218	205	205	315	315	213	213	185	189	185	189	148	151	H1
OPN15-12	OPP15-12	Ojcowski PN	191	197	230	230	214	218	205	205	315	315	213	213	185	189	185	189	148	151	H1
OPN15-15	OPP15-15	Ojcowski PN	191	197	230	230	214	218	205	205	315	315	213	213	185	189	185	189	148	151
	OPP17-2	Ojcowski PN	191	197	230	230	214	218	205	205	315	315	213	213	185	189	185	189	148	151		Hebeloma sinapizans
OPN15-16	OPP15-16	Ojcowski PN	191	191	232	232	214	218	205	211	315	315	210	213	185	189	185	185	148	151	H7
OPN15-8	OPP15-8	Ojcowski PN	191	191	232	232	214	218	205	211	315	315	210	213	185	189	185	185	148	151	H7
TMP-13-1	TMP13-1	Tatra Mountains	191	191	230	230	216	218	208	211	315	317	210	210	183	189	185	189	148	148
Ea.TPN.1.14	TMP14-1	Tatra Mountains	187	191	230	238	216	218	208	211	315	315	210	213	183	183	185	189	151	151	H7
Ea.TPN.2.14	TMP14-2	Tatra Mountains	199	199	232	232	214	218	214	214	315	317	210	213	183	185	185	185	148	148	H14	Inocybe terrigena
Ea.TPN.3.14	TMP14-3	Tatra Mountains	199	199	232	232	214	218	214	214	315	317	210	213	183	185	185	185	148	148	H14
Ea.TPN.4.14	TMP14-4	Tatra Mountains	199	199	232	232	214	218	214	214	315	317	210	213	183	185	185	185	148	148	H14
TPN15-1	TMP15-1	Tatra Mountains	199	199	232	232	214	218	214	214	315	317	210	213	183	185	185	185	148	148	H14
TPN15-2	TMP15-2	Tatra Mountains	199	199	232	232	214	218	214	214	315	317	210	213	183	185	185	185	148	148	H14
TPN15-3	TMP15-3	Tatra Mountains	199	199	232	232	214	218	214	214	315	317	210	213	183	185	185	185	148	148	H14
TPN15-4	TMP15-4	Tatra Mountains	199	199	232	232	214	218	214	214	315	317	210	213	183	185	185	185	148	148	H14
TPN15-5	TMP15-5	Tatra Mountains	199	199	232	232	214	218	214	214	315	317	210	213	183	185	185	185	148	148	H14
	TMP15-6	Tatra Mountains	199	199	232	232	214	218	214	214	315	317	210	213	183	185	185	185	148	148
	TMP17-1	Tatra Mountains	199	199	232	232	214	218	214	214	315	317	210	213	183	185	185	185	148	148		Inocybe subrunnea
	TMP17-2	Tatra Mountains	199	199	232	232	214	218	214	214	315	317	210	213	183	185	185	185	148	148		Inocybe sindonia
	TMP17-3	Tatra Mountains	199	199	232	232	214	218	214	214	315	317	210	213	183	185	185	185	148	148		Hebeloma incarnatulum
	TMP17-4	Tatra Mountains	199	199	232	232	214	218	214	214	315	317	210	213	183	185	185	185	148	148		Inocybe cervicolor
TPN15-6	TMP17-5	Tatra Mountains	199	199	232	232	214	218	214	214	315	317	210	213	183	185	185	185	148	148		Inocybe cervicolor
Ea.TPN.5.14	TMP14-5	Tatra Mountains	189	195	230	230	218	222	208	214	315	315	210	213	183	183	185	185	148	148	H20
Ea.TPN.6.14	TMP14-6	Tatra Mountains	187	191	230	232	218	218	211	211	313	317	210	210	183	189	185	189	148	151
Ea.TPN.7.14	TMP14-7	Tatra Mountains	187	191	230	232	218	218	211	211	313	317	210	210	183	189	185	189	148	151	H7
TPN15-8	TMP15-8	Tatra Mountains	187	191	230	232	218	218	211	211	313	317	210	210	183	189	185	189	148	151	H7
TPN15-9	TMP15-9	Tatra Mountains	187	191	230	232	218	218	211	211	313	317	210	210	183	189	185	189	148	151	H7
TPN15-10	TMP15-10	Tatra Mountains	187	191	230	232	218	218	211	211	313	317	210	210	183	189	185	189	148	151	H7
TPN15-11	TMP15-11	Tatra Mountains	187	191	230	232	218	218	211	211	313	317	210	210	183	189	185	189	148	151	H7
TPN15-12	TMP15-12	Tatra Mountains	187	191	230	232	218	218	211	211	313	317	210	210	183	189	185	189	148	151	H7
TPN15-13	TMP15-13	Tatra Mountains	187	191	230	232	218	218	211	211	313	317	210	210	183	189	185	189	148	151	H7
TPN15-14	TMP15-14	Tatra Mountains	187	191	230	232	218	218	211	211	313	317	210	210	183	189	185	189	148	151	H7
Ea.TPN.8.14	TMP14-8	Tatra Mountains	191	201	230	230	218	230	208	211	315	315	210	213	189	189	185	189	148	148	H21
TPN15-17	TMP15-17	Tatra Mountains	191	201	230	230	218	230	208	211	315	315	210	213	189	189	185	189	148	148	H21
TPN15-19	TMP15-19	Tatra Mountains	191	201	230	230	218	230	208	211	315	315	210	213	189	189	185	189	148	148	H21
TPN15-20	TMP15-20	Tatra Mountains	191	201	230	230	218	230	208	211	315	315	210	213	189	189	185	189	148	148	H21
TPN15-15	TMP15-15	Tatra Mountains	191	201	230	230	218	230	208	211	315	315	210	213	189	189	185	189	148	148	H21
TPN15-15/2	TMP15-21	Tatra Mountains	191	201	230	230	218	230	208	211	315	315	210	213	189	189	185	189	148	148	H21
Ea.TPN.9.14	TMP14-9	Tatra Mountains	189	191	230	230	216	218	208	211	315	317	210	210	183	185	189	189	148	148	H11
TPN15-7	TMP15-7	Tatra Mountains	0	0	230	230	218	218	205	211	315	315	210	210	183	183	185	189	148	148
TPN15-16	TMP15-16	Tatra Mountains	187	187	230	238	218	218	208	214	315	315	210	213	183	185	185	185	148	148	H7
WE21a	WEP-21a	Wejherowo	191	191	232	238	226	230	208	214	315	315	210	213	183	185	185	189	151	151	H20
WE21b	WEP-21b	Wejherowo	191	191	232	238	226	230	208	214	315	315	210	213	183	185	185	189	151	151	H20
WE53a	WEP-53a	Wejherowo	191	191	232	238	226	230	208	214	315	315	210	213	183	185	185	189	151	151	H20
WE53b	WEP-53b	Wejherowo	191	191	232	238	226	230	208	214	315	315	210	213	183	185	185	189	151	151	H20
We114	WEP-114	Wejherowo	191	191	232	238	226	230	208	214	315	315	210	213	183	185	185	189	151	151
We117	WEP-117	Wejherowo	191	191	232	238	226	230	208	214	315	315	210	213	183	185	185	189	151	151	H20
We146	WEP-146	Wejherowo	191	191	232	238	226	230	208	214	315	315	210	213	183	185	185	189	151	151	H20
We174b	WEP-174b	Wejherowo	191	191	232	238	226	230	208	214	315	315	210	213	183	185	185	189	151	151	H20
We174a	WEP-174a	Wejherowo	191	191	232	238	226	230	208	214	315	315	210	213	183	185	185	189	151	151	H20
We175b	WEP-175b	Wejherowo	191	191	232	238	226	230	208	214	315	315	210	213	183	185	185	189	151	151
We175a	WEP-175a	Wejherowo	191	191	232	238	226	230	208	214	315	315	210	213	183	185	185	189	151	151
We177	WEP-177	Wejherowo	191	191	232	238	226	230	208	214	315	315	210	213	183	185	185	189	151	151
We180a	WEP-180a	Wejherowo	191	191	232	238	226	230	208	214	315	315	210	213	183	185	185	189	151	151
We182	WEP-182	Wejherowo	191	191	232	238	226	230	208	214	315	315	210	213	183	185	185	189	151	151
We183	WEP-183	Wejherowo	191	191	232	238	226	230	208	214	315	315	210	213	183	185	185	189	151	151	H20
We233	WEP-233	Wejherowo	191	191	232	238	226	230	208	214	315	315	210	213	183	185	185	189	151	151	H20
We236	WEP-236	Wejherowo	191	191	232	238	226	230	208	214	315	315	210	213	183	185	185	189	151	151	H20
	WEP-202	Wejherowo	191	191	232	238	226	230	208	214	315	315	210	213	183	185	185	189	151	151		Inocybe glabrescens
	WEP218	Wejherowo	191	191	232	238	226	230	208	214	315	315	210	213	183	185	185	189	151	151		Inocybe subnudipes
	WEP-482	Wejherowo	191	191	232	238	226	230	208	214	315	315	210	213	183	185	185	189	151	151		Inocybe nitiduscula
	WEP-93	Wejherowo	191	191	232	238	226	230	208	214	315	315	210	213	183	185	185	189	151	151		Inocybe nitiduscula
	WEP-507	Wejherowo	191	191	232	238	226	230	208	214	315	315	210	213	183	185	185	189	151	151		Inocybe flocullosa
	WEP-234	Wejherowo	191	191	232	238	226	230	208	214	315	315	210	213	183	185	185	189	151	151		Inocybecf castanea
	WEP-125	Wejherowo	191	191	232	238	226	230	208	214	315	315	210	213	183	185	185	189	151	151	H20	Inocybe liliacina
	WEP-256	Wejherowo	191	191	232	238	226	230	208	214	315	315	210	213	183	185	185	189	151	151	H20	Inocybe posterula
	WEP-429	Wejherowo	191	191	232	238	226	230	208	214	315	315	210	213	183	185	185	189	151	151	H20	Inocybe subrunnea
	WEP-460	Wejherowo	191	191	232	238	226	230	208	214	315	315	210	213	183	185	185	189	151	151		Inocybe subrunnea
	WEP-34	Wejherowo	191	191	232	238	226	230	208	214	315	315	210	213	183	185	185	189	151	151		Inocybe griseoliliacina
	WEP-406	Wejherowo	191	191	232	238	226	230	208	214	315	315	210	213	183	185	185	189	151	151		Inocybe mixtilis
	WEP-192	Wejherowo	191	191	232	238	226	230	208	214	315	315	210	213	183	185	185	189	151	151		Inocybe mixtilis
	WEP-194	Wejherowo	191	191	232	238	226	230	208	214	315	315	210	213	183	185	185	189	151	151	H20	Inocybe cf. mixtilis, I. terrigena
	WEP-115	Wejherowo	191	191	232	238	226	230	208	214	315	315	210	213	183	185	185	189	151	151	H20	Inocybe mixtilis
	WEP-346	Wejherowo	191	191	232	238	226	230	208	214	315	315	210	213	183	185	185	189	151	151	H20	Inocybe mixtilis
	WEP-233	Wejherowo	191	191	232	238	226	230	208	214	315	315	210	213	183	185	185	189	151	151	H20	Inocybe mixtilis
	WEP-226	Wejherowo	191	191	232	238	226	230	208	214	315	315	210	213	183	185	185	189	151	151	H20	Inocybe mixtilis
	WEP-162	Wejherowo	191	191	232	238	226	230	208	214	315	315	210	213	183	185	185	189	151	151	H20	Inocybe mixtilis
	WEP-154	Wejherowo	191	191	232	238	226	230	208	214	315	315	210	213	183	185	185	189	151	151	H20	Inocybe mixtilis
	WEP-277	Wejherowo	191	191	232	238	226	230	208	214	315	315	210	213	183	185	185	189	151	151	H20	Inocybe terrigena
	WEP-279	Wejherowo	191	191	232	238	226	230	208	214	315	315	210	213	183	185	185	189	151	151	H20	Inocybe terrigena
	WEP-210	Wejherowo	191	191	232	238	226	230	208	214	315	315	210	213	183	185	185	189	151	151		Inocybe terrigena
	WEP-214	Wejherowo	191	191	232	238	226	230	208	214	315	315	210	213	183	185	185	189	151	151		Inocybe terrigena
	WEP-264	Wejherowo	191	191	232	238	226	230	208	214	315	315	210	213	183	185	185	189	151	151		Inocybe terrigena
	WEP-300	Wejherowo	191	191	232	238	226	230	208	214	315	315	210	213	183	185	185	189	151	151		Inocybe terrigena
	WEP-342	Wejherowo	191	191	232	238	226	230	208	214	315	315	210	213	183	185	185	189	151	151		Inocybe terrigena
	WEP-453	Wejherowo	191	191	232	238	226	230	208	214	315	315	210	213	183	185	185	189	151	151		Inocybe terrigena
	WEP-457	Wejherowo	191	191	232	238	226	230	208	214	315	315	210	213	183	185	185	189	151	151		Inocybe terrigena
	WEP-87	Wejherowo	191	191	232	238	226	230	208	214	315	315	210	213	183	185	185	189	151	151	H20	Inocybe terrigena
	WEP-alb	Wejherowo	191	191	232	238	226	230	208	214	315	315	210	213	183	185	185	189	151	151	H20	Inocybe terrigena
	WEP-501	Wejherowo	191	191	232	238	226	230	208	214	315	315	210	213	183	185	185	189	151	151	H20	Inocybe terrigena
	WEP-441	Wejherowo	191	191	232	238	226	230	208	214	315	315	210	213	183	185	185	189	151	151	H20	Inocybe leucoblema
	WEP-182	Wejherowo	191	191	232	238	226	230	208	214	315	315	210	213	183	185	185	189	151	151	H20	Inocybe leucoblema
	WEP-119	Wejherowo	191	191	232	238	226	230	208	214	315	315	210	213	183	185	185	189	151	151		Inocybe leucoblema
	WEP-171	Wejherowo	191	191	232	238	226	230	208	214	315	315	210	213	183	185	185	189	151	151		Inocybe leucoblema
	WEP-380	Wejherowo	191	191	232	238	226	230	208	214	315	315	210	213	183	185	185	189	151	151		Inocybe leucoblema
	WEP-287	Wejherowo	191	191	232	238	226	230	208	214	315	315	210	213	183	185	185	189	151	151		Inocybe leucoblema
	WEP-279	Wejherowo	191	191	232	238	226	230	208	214	315	315	210	213	183	185	185	189	151	151		Inocybe leucoblema
	WEP-Ros	Wejherowo	191	191	232	238	226	230	208	214	315	315	210	213	183	185	185	189	151	151		Inocybe leucoblema
	WEP-72	Wejherowo	191	191	232	238	226	230	208	214	315	315	210	213	183	185	185	189	151	151
	WEP-517	Wejherowo	191	191	232	238	226	230	208	214	315	315	210	213	183	185	185	189	151	151	H20
	WEP-74	Wejherowo	191	191	232	238	226	230	208	214	315	315	210	213	183	185	185	189	151	151
	WEP-104	Wejherowo	191	191	232	238	226	230	208	214	315	315	210	213	183	185	185	189	151	151
	WEP-76	Wejherowo	191	191	232	238	226	230	208	214	315	315	210	213	183	185	185	189	151	151	H20
	WEP-315	Wejherowo	191	191	232	238	226	230	208	214	315	315	210	213	183	185	185	189	151	151
	WEP-299	Wejherowo	191	191	232	238	226	230	208	214	315	315	210	213	183	185	185	189	151	151
	WEP-515	Wejherowo	191	191	232	238	226	230	208	214	315	315	210	213	183	185	185	189	151	151
	WEP-400	Wejherowo	191	191	232	238	226	230	208	214	315	315	210	213	183	185	185	189	151	151
	WEP-100	Wejherowo	191	191	232	238	226	230	208	214	315	315	210	213	183	185	185	189	151	151
	WEP-222	Wejherowo	191	191	232	238	226	230	208	214	315	315	210	213	183	185	185	189	151	151
	WEP-83	Wejherowo	191	191	232	238	226	230	208	214	315	315	210	213	183	185	185	189	151	151
	WEP-84	Wejherowo	191	191	232	238	226	230	208	214	315	315	210	213	183	185	185	189	151	151
	WEP-85	Wejherowo	191	191	232	238	226	230	208	214	315	315	210	213	183	185	185	189	151	151
	WEP-86	Wejherowo	191	191	232	238	226	230	208	214	315	315	210	213	183	185	185	189	151	151
	WEP-87	Wejherowo	191	191	232	238	226	230	208	214	315	315	210	213	183	185	185	189	151	151
	WEP-88	Wejherowo	191	191	232	238	226	230	208	214	315	315	210	213	183	185	185	189	151	151
	WEP-89	Wejherowo	191	191	232	238	226	230	208	214	315	315	210	213	183	185	185	189	151	151
	WEP-90	Wejherowo	191	191	232	238	226	230	208	214	315	315	210	213	183	185	185	189	151	151
We246	WEP-250	Wejherowo	191	191	232	238	226	230	208	214	315	315	210	213	183	185	185	189	151	151	H20
We246	WEP-244	Wejherowo	191	191	232	238	226	230	208	214	315	315	210	213	183	185	185	189	151	151	H20
We246	WEP-264	Wejherowo	191	191	232	238	226	230	208	214	315	315	210	213	183	185	185	189	151	151
We246	WEP-291	Wejherowo	191	191	232	238	226	230	208	214	315	315	210	213	183	185	185	189	151	151
AUG-12-1	KRP-1	Kozi Rynek	193	193	226	236	230	230	208	211	315	315	210	210	189	189	185	185	0	0	H7	Inocybe nitiduscula
Ea.Ge.1.14	SAN-1	Snåsa	191	191	230	230	218	218	205	208	315	315	210	210	183	183	185	189	148	151		Hebeloma leucosarx
Ea.Ge.2.14	SAN-2	Snåsa	191	191	230	230	218	218	205	208	315	315	210	210	183	183	185	189	148	151	H7	Inocybe geophyla
Ea.Ge.3.14	SAN-3	Snåsa	191	191	230	230	218	218	205	208	315	315	210	213	183	187	185	187	148	151		Hebeloma leucosarx
Ea.Ge.4.14	SAN-4	Snåsa	191	191	230	230	218	218	205	208	315	315	210	213	185	185	0	0	0	0	H20	Hebeloma leucosarx
KEW-szw	RKS-1	Ragunda Komun	189	197	230	232	214	218	208	208	313	315	210	210	185	185	185	189	148	154	H20
ES-HI	HIE-1	Hiiumaa Island	191	197	230	232	218	218	0	0	315	317	213	213	183	183	189	189	148	148	H8
ES-JA	JAE-1	Jouga	211	211	230	230	216	218	0	0	315	315	210	210	183	183	189	189	148	148	H20
ES-KB	KEE-1	Kose	191	191	232	232	0	0	211	211	317	317	207	207	183	189	185	189	148	151	H20
ES-JE1	JEE-1	Jänioe	187	187	230	230	214	216	205	211	315	315	213	213	185	185	189	189	148	151	H20
ES-JE2	JEE-2	Jänioe	187	187	230	230	214	216	205	211	315	315	213	213	185	185	185	189	148	151
ES-JE3	JEE-3	Jänioe	187	187	230	230	214	216	205	211	315	315	213	213	185	185	189	189	148	151
ES-JE4	JEE-4	Jänioe	187	189	238	238	218	218	205	205	317	317	210	213	183	185	185	189	148	151	H20
ES-JE5	JEE-5	Jänioe	185	185	232	238	218	218	211	211	315	317	210	210	183	183	189	189	151	151
ES-JE6	JEE-6	Jänioe	187	187	232	232	218	220	211	211	317	317	210	213	183	185	185	189	148	151
ES-JE7	JEE-7	Jänioe	191	195	230	232	218	218	205	211	317	317	213	213	183	183	185	185	145	151
LR-1	LDR-1	Luzhsky District	189	189	236	236	214	218	214	214	317	317	213	213	183	183	185	185	145	151	H7
LR-2	LDR-2	Luzhsky District	191	191	230	230	218	218	211	211	315	317	207	210	185	187	189	189	145	148	H7
LR-3	LDR-3	Luzhsky District	185	191	238	238	218	218	208	211	315	315	210	210	187	189	185	189	145	148	H7
LR-4	LDR-4	Luzhsky District	191	191	218	218	218	218	214	214	315	315	213	213	183	183	189	189	148	151	H7
VA1	VRR-1	Vologda District	187	187	230	230	216	218	208	211	315	315	210	213	189	189	185	185	148	151
VA2	VRR-2	Vologda District	187	187	230	230	216	218	208	211	315	315	210	213	189	189	185	185	148	151	H15
VA3	VRR-3	Vologda District	187	187	230	230	216	218	208	211	315	315	210	213	189	189	185	185	148	151	H15
VA4	VRR-4	Vologda District	187	187	230	230	216	218	208	211	315	315	210	213	189	189	185	185	148	151	H15
AR-1	ZDR-1	Zeysky District	185	185	228	230	218	218	211	214	315	317	210	210	183	183	185	187	151	151	H17
AR-2	ZDR-2	Zeysky District	189	195	224	230	218	224	208	208	315	315	210	213	183	183	185	185	151	151	H6
AR-3	ZDR-3	Zeysky District	189	191	228	228	218	220	208	211	315	317	210	210	181	185	185	187	148	148	H5
AR-4	ZDR-4	Zeysky District	193	193	228	230	218	218	208	211	315	315	207	210	185	185	185	185	148	151	H16
AR-5	ZDR-5	Zeysky District	187	195	230	232	218	220	208	214	315	317	210	213	185	189	185	185	148	148	H15
AR-6	ZDR-6	Zeysky District	187	195	230	232	218	220	208	214	315	317	210	213	185	189	185	185	148	148
AR-7	ZDR-7	Zeysky District	187	195	230	232	218	218	205	208	315	315	210	210	181	185	185	185	151	151	H19
AR-8	ZDR-8	Zeysky District	191	193	232	232	216	218	208	211	313	323	213	213	183	185	187	189	148	148
AR-9	ZDR-9	Zeysky District	193	193	228	230	218	220	205	208	313	317	210	213	185	185	185	187	148	151
AR-10	ZDR-10	Zeysky District	193	193	228	230	218	220	205	208	313	317	210	213	185	185	185	187	148	151	H18
